# Supplementary material for: Prevalence of Nonpathogenic Avibacterium paragallinarum in Naïve-Healthy Layer Flocks Across Multiple States in the United States
Source: Transbound Emerg Dis. 2025 May 18;2025:9994679. doi: 10.1155/tbed/9994679 (PMC12103973; doi:10.1155/tbed/9994679)
Supplement: Supporting Information — It contains Table S1 and its caption is detailed description of all samples collected and tested in this study. State, site housing system, house names, age, history of the flock, and the results of each tested swab pool on the recN screening qPCR and the type of npAP based on the results of the two newly developed differential qPCR assays. [file 9994679.f1.xlsx]

## Sheet: Supplementary table 1
Supplementary Table 1. Detailed description of all samples collected and tested in this study. State, site housing system, house names, age, history of the flock, and the results of each tested swab pool on the recN screening qPCR and the type of npAP based on the results of the two newly developed differential qPCR assays
State	Site	House	Age (WK)	Previous IC exposure	Previous IC vaccination	Coryza Clinical symptoms	OP swab pool number	recN Ct value	HMTp210 insertions Ct value	hctA Ct value	npAP population
Texas	Multi-age layer Complex A.1	House A1	106	No	No	No	1	30.5792	30.1154	Negative	Positive-Negative npAP
							2	30.1105	30.0844	Negative
							3	28.1607	28.1659	Negative
							4	26.7196	26.9028	Negative
							5	29.3158	29.2815	Negative
							6	30.2633	30.2053	Negative
Texas	Multi-age layer Complex A.2	House A2	100	No	No	No	1	33.1192	33.664	Negative	Positive-Negative npAP
							2	Negative	Negative	Negative
							3	Negative	Negative	Negative
							4	Negative	Negative	Negative
							5	30.9659	31.1684	Negative
							6	32.102	31.8801	Negative
Texas	Multi-age layer Complex A.3	House A3	83	No	No	No	1	28.2638	28.2254	Negative	Positive-Negative npAP
							2	28.333	28.1358	Negative
							3	28.3304	28.215	Negative
							4	25.7001	25.5551	Negative
							5	28.5046	28.5548	Negative
							6	27.9688	27.9982	Negative
Texas	Multi-age layer Complex A.4	House A4	75	No	No	No	1	33.3404	34.3247	Negative	Positive-Negative npAP
							2	Negative	Negative	Negative
							3	32.2416	33.2649	Negative
							4	Negative	Negative	Negative
							5	30.6667	30.9247	Negative
							6	Negative	Negative	Negative
Texas	Multi-age layer Complex A.5	House A5	104	No	No	No	1	31.6853	31.738	Negative	Positive-Negative npAP
							2	31.6822	31.639	Negative
							3	33.6354	33.8524	Negative
							4	Negative	Negative	Negative
							5	Negative	Negative	Negative
							6	Negative	34.5053	Negative
Texas	Multi-age layer Complex A.6	House A6	103	No	No	No	1	29.1424	29.272	Negative	Positive-Negative npAP
							2	32.9938	32.4856	Negative
							3	33.0159	32.7223	Negative
							4	30.5825	30.6119	Negative
							5	27.9451	28.2975	Negative
							6	29.1968	29.1769	Negative
Texas	Multi-age layer Complex A.7	House A7	105	No	No	No	1	Negative	Negative	Negative	Positive-Negative npAP
							2	31.1807	32.736	Negative
							3	31.0971	33.4502	Negative
							4	31.8816	34.4495	Negative
							5	Negative	Negative	Negative
							6	Negative	Negative	Negative
Texas	Multi-age layer Complex A.8	House A8	83	No	No	No	1	31.0787	31.096	Negative	Positive-Negative npAP
							2	28.8053	29.363	Negative
							3	29.8936	29.9597	Negative
							4	28.7831	31.5077	Negative
							5	31.121	31.728	Negative
							6	29.6838	30.0601	Negative
Texas	Multi-age layer Complex A.9	House A9	54	No	No	No	1	Negative	Negative	Negative	Double-Positive npAP
							2	30.8292	31.3636	30.8705
							3	Negative	Negative	Negative
							4	33.3309	33.2002	33.1284
							5	Negative	Negative	Negative
Texas	Multi-age layer Complex A.10	House A10	104	No	No	No	1	26.9719	27.0677	Negative	Positive-Negative npAP
							2	26.6512	26.6409	Negative
							3	24.0561	23.9845	Negative
							4	26.0938	26.2694	Negative
							5	26.2446	26.2878	Negative
							6	25.4134	25.2399	Negative
Ohio	Multi-age layer Complex B.1	HouseB1-1	38	No	No	No	1	29.4416	28.7	Negative	Positive-Negative npAP
							2	26.2588	27.9547	Negative
		HouseB1-2	41				1	Negative	negative	Negative
							2	29.4203	28.584	Negative
		HouseB1-3	94				1	25.5459	25.7976	Negative
							2	23.6574	22.6695	Negative
		HouseB1-4	40				1	29.0721	28.0489	Negative
							2	25.7116	24.4986	Negative
		HouseB1-5	85				1	24.9703	24.1924	Negative
							2	21.5463	21.2505	Negative
		HouseB1-6	75				1	27.6426	27.233	Negative
							2	27.4219	27.3705	Negative
		HouseB1-7	90				1	29.9524	30.5415	Negative
							2	34.1384	33.0739	Negative
		HouseB1-8	33				1	30.3505	32.851	Negative
							2	Negative	negative	Negative
Ohio	Multi-age layer Complex B.2	HouseB2-1	93	No	No	No	1	28.8629	29.9675	Negative	Positive-Negative npAP
							2	31.9865	32.4012	Negative
		HouseB2-2	24				1	25.9166	25.8081	Negative
							2	28.2112	29.8049	Negative
		HouseB2-3	40				1	30.8733	32.0652	Negative
							2	31.4915	31.7024	Negative
		HouseB2-4	17				1	34.0343	35.2142	Negative
							2	34.0739	35.1901	Negative
		HouseB2-5	25				1	Negative	negative	Negative
							2	Negative	negative	Negative
		HouseB2-6	52				1	33.5886	34.0645	Negative
							2	30.1772	30.8991	Negative
		HouseB2-7	57				1	32.2707	33.5087	Negative
							2	32.5018	33.1753	Negative
		HouseB2-8	93				1	28.5884	29.6431	Negative
							2	27.1468	29.0091	Negative
		HouseB2-9	22				1	33.6026	36.9076	Negative
							2	Negative	negative	Negative
		HouseB2-10	97				1	31.6117	32.3158	Negative
							2	32.8353	33.9865	Negative
Ohio	Multi-age layer Complex B.3	HouseB3-1	73	No	Vaccinated twice (Killed whole-cell bacterial vaccines)	No	1	28.0021	27.1311	Negative	Positive-Negative npAP
							2	27.2255	27.015	Negative
							3	25.2888	24.1311	Negative
							4	26.1627	25.6159	Negative
							5	29.1728	28.1739	Negative
							6	30.6178	29.129	Negative
							7	25.9477	24.7598	Negative
							8	26.0454	25.158	Negative
							9	32.2266	30.6007	Negative
							10	32.1456	31.473	Negative
							11	30.6344	30.812	Negative
							12	25.1828	24.6041	Negative
							13	28.9055	28.0287	Negative
							14	33.2547	31.1263	Negative
							15	29.2526	28.6878	Negative
		HouseB3-2	75				1	27.6046	27.9796	Negative
		HouseB3-3	65				1	29.4885	28.2251	Negative
		HouseB3-4	86				1	28.2562	27.4931	Negative
		HouseB3-5	81				1	27.2933	26.4679	35.2
		HouseB3-6	59				1	29.3368	28.4413	Negative
		HouseB3-7	89				1	28.0155	27.3996	35.8
		HouseB3-8	55				1	27.2231	25.6693	35.5
		HouseB3-9	48				1	30.9689	30.9877	Negative
		HouseB3-10	63				1	30.9451	29.9142	Negative
		HouseB3-11	88				1	32.6285	32.1755	Negative
		HouseB3-12	32				1	31.1048	30.0986	Negative
		HouseB3-13	29				1	29.5036	28.4656	Negative
		HouseB3-14	83				1	30.9525	31.4441	Negative
		HouseB3-15	80				1	30.4263	30.5174	Negative
		HouseB3-16	78				1	31.1928	31.5881	Negative
Ohio	Multi-age layer Complex B.4	HouseB4-1	74	No	Vaccinated (Killed whole-cell bacterial vaccines)	No	1	29.3284	28.529	Negative	Positive-Negative npAP
							2	29.9038	28.6679	Negative
							3	26.7041	25.5592	Negative
							4	Negative	Negative	Negative
							5	Negative	33.7063	Negative
							6	Negative	34.904	Negative
		HouseB4-2	86				1	30.7165	29.3603	Negative
							2	30.9615	29.5419	Negative
							3	31.8668	30.5064	Negative
							4	30.7636	29.3935	Negative
							5	Negative	Negative	Negative
							6	29.7613	29.0736	Negative
Ohio	Multi-age layer Complex B.5	HouseB5-1	78	No	Vaccinated (Killed whole-cell bacterial vaccines)	No	1	28.7364	27.7072	Negative	Positive-Negative npAP
							2	31.2933	30.2972	Negative
							3	27.8992	25.8643	Negative
							4	28.6056	26.9043	Negative
							5	27.0425	25.7595	Negative
							6	29.2485	26.7092	Negative
		HouseB5-2	72				1	31.2372	30.4601	Negative
							2	30.8255	29.3647	Negative
							3	Negative	34.4537	Negative
							4	29.9639	28.7322	Negative
							5	28.3059	27.0094	Negative
							6	29.2902	28.0859	Negative
Ohio	Multi-age layer Complex B.6	HouseB6-1	68	No	Vaccinated (Killed whole-cell bacterial vaccines)	No	1	34.9176	33.4029	Negative	Positive-Negative npAP
							2	31.8134	31.016	Negative
							3	34.3531	34.4979	Negative
							4	30.3379	28.9624	Negative
							5	32.0835	31.0665	Negative
							6	32.3125	31.1908	Negative
		HouseB6-2	66				1	34.4727	34.851	Negative
							2	34.4934	31.4226	Negative
							3	32.4	31.2319	Negative
							4	Negative	32.7201	Negative
							5	Negative	33.0199	Negative
							6	32.4157	30.9727	Negative
Ohio	Multi-age layer Complex B.7	HouseB7-1	80	No	No	No	1	Negative	NT	NT	Negative
							2	Negative	NT	NT
							3	Negative	NT	NT
							4	Negative	NT	NT
							5	Negative	NT	NT
							6	Negative	NT	NT
		HouseB7-2	unknown				1	Negative	NT	NT
							2	Negative	NT	NT
							3	Negative	NT	NT
							4	Negative	NT	NT
							5	Negative	NT	NT
							6	Negative	NT	NT
Ohio	Single-Flock-Multi-House B.8	HouseB8-1	19	No	No	No	1	Negative	NT	NT	Negative
							2	Negative	NT	NT
							3	Negative	NT	NT
							4	Negative	NT	NT
							5	Negative	NT	NT
							6	Negative	NT	NT
Ohio	Single-Flock-Multi-House B.9	HouseB9-1	50	No	No	No	1	Negative	NT	NT	Negative
							2	Negative	NT	NT
							3	Negative	NT	NT
							4	Negative	NT	NT
							5	Negative	NT	NT
							6	Negative	NT	NT
Ohio	Single-Flock-Multi-House B.10	HouseB10-1	58	No	No	No	1	Negative	NT	NT	Negative
							2	Negative	NT	NT
							3	Negative	NT	NT
							4	Negative	NT	NT
							5	Negative	NT	NT
							6	Negative	NT	NT
Ohio	Single-Flock-Single-House B.11	HouseB11	85	No	No	No	1	Negative	NT	NT	Negative
							2	Negative	NT	NT
							3	Negative	NT	NT
							4	Negative	NT	NT
							5	Negative	NT	NT
							6	Negative	NT	NT
Ohio	Single-Flock-Single-House B.12	HouseB12	74	No	No	No	1	Negative	NT	NT	Negative
							2	Negative	NT	NT
							3	Negative	NT	NT
							4	Negative	NT	NT
							5	Negative	NT	NT
							6	Negative	NT	NT
Ohio	Single-Flock-Single-House B.13	HouseB13	82	No	No	No	1	Negative	NT	NT	Negative
							2	Negative	NT	NT
							3	Negative	NT	NT
							4	Negative	NT	NT
							5	Negative	NT	NT
							6	Negative	NT	NT
Ohio	Single-Flock-Single-House B.14	HouseB14	65	No	No	No	1	Negative	NT	NT	Negative
							2	Negative	NT	NT
							3	Negative	NT	NT
							4	Negative	NT	NT
							5	Negative	NT	NT
							6	Negative	NT	NT
Ohio	Single-Flock-Single-House B.15	HouseB15	74	No	No	No	1	Negative	NT	NT	Negative
							2	Negative	NT	NT
							3	Negative	NT	NT
							4	Negative	NT	NT
							5	Negative	NT	NT
							6	Negative	NT	NT
Georgia	Single-Flock-Multi-House C.1	HouseC1-1	74	No	No	No	1	29.2761	29.0864	29.0796	Double-Positive npAP
							2	26.4678	26.1915	26.1206
							3	26.4142	26.1825	26.085
							4	28.2998	27.835	27.8962
							5	26.0519	25.412	25.7297
							6	28.6571	28.197	28.4198
Georgia	Single-Flock-Multi-House C.2	HouseC2-1	70	No	No	No	1	26.0568	25.7896	25.0913	Double-Positive npAP site & Double-Negative npAP isolates
							2	28.471	28.469	28.1401
							3	24.7383	24.6314	24.3135
							4	28.7962	28.561	28.7261
							5	26.9929	26.7969	26.5969
							6	27.0152	26.4693	26.0918
Georgia	Single-Flock-Multi-House C.3	HouseC3-1	70	No	No	No	1	30.2003	30.0693	29.9411	Double-Positive npAP
							2	28.5948	28.6489	28.5517
							3	25.4849	25.2949	25.2071
							4	29.128	29.0491	29.1036
							5	27.145	27.278	27.1147
							6	28.2663	28.2457	28.1795
Georgia	Single-Flock-Multi-House C.4	HouseC4-1	74	No	No	No	1	Negative	NT	NT	Negative
							2	Negative	NT	NT
							3	Negative	NT	NT
							4	Negative	NT	NT
							5	Negative	NT	NT
							6	Negative	NT	NT
Georgia	Single-Flock-Multi-House C.5	HouseC5-1	61	No	No	No	1	Negative	NT	NT	Negative
							2	Negative	NT	NT
							3	Negative	NT	NT
							4	Negative	NT	NT
							5	Negative	NT	NT
							6	Negative	NT	NT
Georgia	Single-Flock-Multi-House C.6	HouseC6-1	unknown	No	No	No	1	Negative	NT	NT	Negative
							2	Negative	NT	NT
							3	Negative	NT	NT
							4	Negative	NT	NT
							5	Negative	NT	NT
							6	Negative	NT	NT
Georgia	Single-Flock-Multi-House C.7	HouseC7-1	76	No	No	No	1	Negative	NT	NT	Negative
							2	Negative	NT	NT
							3	Negative	NT	NT
							4	Negative	NT	NT
							5	Negative	NT	NT
							6	Negative	NT	NT
Georgia	Single-Flock-Multi-House C.8	HouseC8-1	68	No	No	No	1	Negative	NT	NT	Negative
							2	Negative	NT	NT
							3	Negative	NT	NT
							4	Negative	NT	NT
							5	Negative	NT	NT
							6	Negative	NT	NT
Georgia	Single-Flock-Multi-House C.9	HouseC9-1	79	No	No	No	1	Negative	NT	NT	Negative
							2	Negative	NT	NT
							3	Negative	NT	NT
							4	Negative	NT	NT
							5	Negative	NT	NT
							6	Negative	NT	NT
Georgia	Single-Flock-Multi-House C.10	HouseC10-1	92	No	No	No	1	Negative	NT	NT	Negative
							2	Negative	NT	NT
							3	Negative	NT	NT
							4	Negative	NT	NT
							5	Negative	NT	NT
							6	Negative	NT	NT
Michigan	Single-Flock-Single-House D.1	HouseD1	61	No	No	No	1	Negative	Negative	Negative	Positive-Negative npAP
							2	29.14	28.7	Negative
Michigan	Multi-age layer complex D.2	HouseD2-1	60	No	No	No	1	30.0539	29.5536	Negative	Positive-Negative npAP
		HouseD2-2	47				1	32.7536	33.2716	Negative
		HouseD2-3	79				1	31.5751	30.9233	Negative
		HouseD2-4	30				1	Negative	Negative	Negative
		HouseD2-5	52				1	31.1161	30.9915	Negative
		HouseD2-6	61				1	30.3835	29.4892	Negative
		HouseD2-7	69				1	34.9435	36.3468	Negative
		HouseD2-8	80				1	29.6057	29.2863	Negative
Michigan	Multi-age layer complex D.3	HouseD3-1	81	No	No	No	1	25.746	25.4518	Negative	Positive-Negative npAP
		HouseD3-2	27				1	24.9356	25.1299	Negative
		HouseD3-3	36				1	29.2132	28.7644	Negative
		HouseD3-4	82				1	26.3524	26.5505	Negative
		HouseD3-5	84				1	26.0748	25.8867	Negative
Michigan	Multi-age layer complex D.4	HouseD4-1	55	No	No	No	1	Negative	NT	NT	Negative
							2	Negative	NT	NT
							3	Negative	NT	NT
							4	Negative	NT	NT
							5	Negative	NT	NT
							6	Negative	NT	NT
		HouseD4-2	88	No	No	No	1	Negative	NT	NT	Negative
							2	Negative	NT	NT
							3	Negative	NT	NT
							4	Negative	NT	NT
							5	Negative	NT	NT
							6	Negative	NT	NT
Iowa	Multi-age layer complex E.1	HouseE1-1	89	No	No	No	1	29.2508	28.6563	Negative	Positive-Negative npAP
							2	29.4008	29.4163	Negative
							3	30.5335	30.2521	Negative
							4	29.2084	28.713	Negative
							5	30.6137	30.322	Negative
							6	27.7667	27.3516	Negative
		HouseE1-2	74	No	No	No	1	24.9088	24.4689	Negative	Positive-Negative npAP
							2	25.302	24.9975	Negative
							3	26.972	26.5251	Negative
							4	25.0285	24.6571	Negative
							5	24.7847	24.4386	Negative
							6	23.347	22.7863	Negative
Iowa	Multi-age layer complex E.2	HouseE2-1	104	No	No	No	1	24.6562	24.1159	Negative	Positive-Negative npAP
							2	27.0823	25.9374	Negative
							3	28.6155	27.0608	Negative
							4	29.4705	28.5353	Negative
							5	28.1482	26.6288	Negative
							6	27.0022	26.1767	Negative
		HouseE2-2	86	No	No	No	1	32.6952	31.274	Negative	Positive-Negative npAP
							2	34.1036	31.6533	Negative
							3	31.8836	30.4182	Negative
							4	31.5769	30.3757	Negative
							5	29.3366	28.5672	Negative
							6	30.5144	29.4094	Negative
Iowa	Multi-age layer complex E.3	HouseE3-1	83	No	No	No	1	Negative	NT	NT	Negative
							2	Negative	NT	NT
							3	Negative	NT	NT
							4	Negative	NT	NT
							5	Negative	NT	NT
							6	Negative	NT	NT
		HouseE3-2	81	No	No	No	1	Negative	NT	NT	Negative
							2	Negative	NT	NT
							3	Negative	NT	NT
							4	Negative	NT	NT
							5	Negative	NT	NT
							6	Negative	NT	NT
Iowa	Multi-age layer complex E.4	HouseE4-1	72	No	No	No	1	Negative	NT	NT	Negative
							2	Negative	NT	NT
							3	Negative	NT	NT
							4	Negative	NT	NT
							5	Negative	NT	NT
							6	Negative	NT	NT
		HouseE4-2	88	No	No	No	1	Negative	NT	NT	Negative
							2	Negative	NT	NT
							3	Negative	NT	NT
							4	Negative	NT	NT
							5	Negative	NT	NT
							6	Negative	NT	NT
Iowa	Multi-age layer complex E.5	HouseE5-1	76	No	No	No	1	Negative	NT	NT	Negative
							2	Negative	NT	NT
							3	Negative	NT	NT
							4	Negative	NT	NT
							5	Negative	NT	NT
							6	Negative	NT	NT
		HouseE5-2	82	No	No	No	1	Negative	NT	NT	Negative
							2	Negative	NT	NT
							3	Negative	NT	NT
							4	Negative	NT	NT
							5	Negative	NT	NT
							6	Negative	NT	NT
Iowa	Multi-age layer complex E.6	HouseE6-1	99	No	No	No	1	Negative	NT	NT	Negative
							2	Negative	NT	NT
							3	Negative	NT	NT
							4	Negative	NT	NT
							5	Negative	NT	NT
							6	Negative	NT	NT
		HouseE6-2	88	No	No	No	1	Negative	NT	NT	Negative
							2	Negative	NT	NT
							3	Negative	NT	NT
							4	Negative	NT	NT
							5	Negative	NT	NT
							6	Negative	NT	NT
Iowa	Multi-age layer complex E.7	HouseE7-1	77	No	No	No	1	Negative	NT	NT	Negative
							2	Negative	NT	NT
							3	Negative	NT	NT
							4	Negative	NT	NT
							5	Negative	NT	NT
							6	Negative	NT	NT
Iowa	Multi-age layer complex E.8	HouseE8-1	38	No	No	No	1	Negative	NT	NT	Negative
							2	Negative	NT	NT
							3	Negative	NT	NT
							4	Negative	NT	NT
							5	Negative	NT	NT
							6	Negative	NT	NT
Iowa	Single-Flock-Single-House E.9	HouseE9	83	No	No	No	1	Negative	NT	NT	Negative
							2	Negative	NT	NT
							3	Negative	NT	NT
							4	Negative	NT	NT
							5	Negative	NT	NT
							6	Negative	NT	NT
Indiana	Multi-age layer complex F.1	HouseF1-1	87	No	No	No	1	29.1717	29.6215	Negative	Positive-Negative npAP
							2	31.8228	32.5372	Negative
							3	29.6328	30.2177	Negative
							4	31.211	31.7507	Negative
							5	28.6418	29.2729	Negative
							6	28.4681	29.4914	Negative
Indiana	Multi-age layer complex F.2	HouseF2-1	98	No	No	No	1	Negative	Negative	Negative	Positive-Negative npAP
							2	31.8293	33.0479	Negative
							3	30.6183	31.3006	Negative
							4	31.6384	32.8012	Negative
							5	31.2939	31.876	Negative
							6	33.2649	34.7127	Negative
Indiana	Multi-age layer complex F.3	HouseF3-1	86	No	No	No	1	Negative	NT	NT	Negative
							2	Negative	NT	NT
							3	Negative	NT	NT
							4	Negative	NT	NT
							5	Negative	NT	NT
							6	Negative	NT	NT
Indiana	Multi-age layer complex F.4	HouseF4-1	88	No	No	No	1	Negative	NT	NT	Negative
							2	Negative	NT	NT
							3	Negative	NT	NT
							4	Negative	NT	NT
							5	Negative	NT	NT
							6	Negative	NT	NT
Indiana	Multi-age layer complex F.5	HouseF5-1	88	No	No	No	1	Negative	NT	NT	Negative
							2	Negative	NT	NT
							3	Negative	NT	NT
							4	Negative	NT	NT
							5	Negative	NT	NT
							6	Negative	NT	NT
Indiana	Multi-age layer complex F.6	HouseF6-1	79	No	Vaccinated (Killed whole-cell bacterial vaccines)	No	1	Negative	NT	NT	Negative
							2	Negative	NT	NT
							3	Negative	NT	NT
							4	Negative	NT	NT
							5	Negative	NT	NT
							6	Negative	NT	NT
Indiana	Multi-age layer complex F.7	HouseF7-1	76	No	Vaccinated (Killed whole-cell bacterial vaccines)	No	1	Negative	NT	NT	Negative
							2	Negative	NT	NT
							3	Negative	NT	NT
							4	Negative	NT	NT
							5	Negative	NT	NT
							6	Negative	NT	NT
Indiana	Single-Flock-Single-House F.8	HouseF8-1	80	No	No	No	1	Negative	NT	NT	Negative
							2	Negative	NT	NT
							3	Negative	NT	NT
							4	Negative	NT	NT
							5	Negative	NT	NT
							6	Negative	NT	NT
North Carolina	Single-Flock-Multi-House G.1	HouseG1-1	25	No	No	No	1	Negative	Negative	Negative	Positive-Negative npAP
							2	Negative	Negative	Negative
							3	Negative	34.9211	Negative
							4	33.0281	31.0701	Negative
							5	Negative	Negative	Negative
							6	Negative	negative	Negative
		HouseG1-2	25	No	No	No	1	Negative	34.4713	Negative	Positive-Negative npAP
							2	34.5909	35.4857	Negative
							3	27.2193	27.1571	Negative
							4	32.7401	32.121	Negative
							5	Negative	Negative	Negative
							6	31.3548	31.7436	Negative
		HouseG1-3	25	No	No	No	1	Negative	35.0458	Negative	Positive-Negative npAP
							2	34.628	33.0757	Negative
							3	Negative	Negative	Negative
							4	32.3036	31.3687	Negative
							5	32.7611	32.7135	Negative
							6	31.485	31.6861	Negative
North Carolina	Single-Flock-Multi-House G.2	HouseG2-1	60	No	No	No	1	Negative	NT	NT	Negative
							2	Negative	NT	NT
							3	Negative	NT	NT
							4	Negative	NT	NT
							5	Negative	NT	NT
							6	Negative	NT	NT
		HouseG2-2	60	No	No	No	1	Negative	NT	NT	Negative
							2	Negative	NT	NT
							3	Negative	NT	NT
							4	Negative	NT	NT
							5	Negative	NT	NT
							6	Negative	NT	NT
North Carolina	Single-Flock-Multi-House G.3	HouseG3-1	32	No	No	No	1	Negative	NT	NT	Negative
							2	Negative	NT	NT
							3	Negative	NT	NT
							4	Negative	NT	NT
							5	Negative	NT	NT
							6	Negative	NT	NT
		HouseG3-2	32	No	No	No	1	Negative	NT	NT	Negative
							2	Negative	NT	NT
							3	Negative	NT	NT
							4	Negative	NT	NT
							5	Negative	NT	NT
							6	Negative	NT	NT
North Carolina	Single-Flock-Multi-House G.4	HouseG4-1	77	No	No	No	1	Negative	NT	NT	Negative
							2	Negative	NT	NT
							3	Negative	NT	NT
							4	Negative	NT	NT
							5	Negative	NT	NT
							6	Negative	NT	NT
		HouseG4-2	77	No	No	No	1	Negative	NT	NT	Negative
							2	Negative	NT	NT
							3	Negative	NT	NT
							4	Negative	NT	NT
							5	Negative	NT	NT
							6	Negative	NT	NT
North Carolina	Single-Flock-Multi-House G.5	HouseG5-1	66	No	No	No	1	Negative	NT	NT	Negative
							2	Negative	NT	NT
							3	Negative	NT	NT
							4	Negative	NT	NT
							5	Negative	NT	NT
							6	Negative	NT	NT
		HouseG5-2	48	No	No	No	1	Negative	NT	NT
							2	Negative	NT	NT
							3	Negative	NT	NT
							4	Negative	NT	NT
							5	Negative	NT	NT
							6	Negative	NT	NT
		HouseG5-3	61	No	No	No	1	Negative	NT	NT
							2	Negative	NT	NT
							3	Negative	NT	NT
							4	Negative	NT	NT
							5	Negative	NT	NT
							6	Negative	NT	NT
North Carolina	Single-Flock-Multi-House G.6	HouseG6-1	24	No	No	No	1	Negative	NT	NT	Negative
							2	Negative	NT	NT
							3	Negative	NT	NT
							4	Negative	NT	NT
							5	Negative	NT	NT
							6	Negative	NT	NT
		HouseG6-2	24	No	No	No	1	Negative	NT	NT
							2	Negative	NT	NT
							3	Negative	NT	NT
							4	Negative	NT	NT
							5	Negative	NT	NT
							6	Negative	NT	NT
		HouseG6-3	33	No	No	No	1	Negative	NT	NT
							2	Negative	NT	NT
							3	Negative	NT	NT
							4	Negative	NT	NT
							5	Negative	NT	NT
							6	Negative	NT	NT
North Carolina	Single-Flock-Multi-House G.7	HouseG7-1	82	No	No	No	1	Negative	NT	NT	Negative
							2	Negative	NT	NT
							3	Negative	NT	NT
							4	Negative	NT	NT
							5	Negative	NT	NT
							6	Negative	NT	NT
		HouseG7-2	82	No	No	No	1	Negative	NT	NT
							2	Negative	NT	NT
							3	Negative	NT	NT
							4	Negative	NT	NT
							5	Negative	NT	NT
							6	Negative	NT	NT
		HouseG7-3	82	No	No	No	1	Negative	NT	NT
							2	Negative	NT	NT
							3	Negative	NT	NT
							4	Negative	NT	NT
							5	Negative	NT	NT
							6	Negative	NT	NT
North Carolina	Single-Flock-Multi-House G.8	HouseG8-1	41	No	No	No	1	Negative	NT	NT	Negative
							2	Negative	NT	NT
							3	Negative	NT	NT
							4	Negative	NT	NT
							5	Negative	NT	NT
							6	Negative	NT	NT
		HouseG8-2	41	No	No	No	1	Negative	NT	NT
							2	Negative	NT	NT
							3	Negative	NT	NT
							4	Negative	NT	NT
							5	Negative	NT	NT
							6	Negative	NT	NT
		HouseG8-3	41	No	No	No	1	Negative	NT	NT
							2	Negative	NT	NT
							3	Negative	NT	NT
							4	Negative	NT	NT
							5	Negative	NT	NT
							6	Negative	NT	NT
North Carolina	Single-Flock-Multi-House G.9	HouseG9-1	36	No	No	No	1	Negative	NT	NT	Negative
							2	Negative	NT	NT
							3	Negative	NT	NT
							4	Negative	NT	NT
							5	Negative	NT	NT
							6	Negative	NT	NT
		HouseG9-2	36	No	No	No	1	Negative	NT	NT
							2	Negative	NT	NT
							3	Negative	NT	NT
							4	Negative	NT	NT
							5	Negative	NT	NT
							6	Negative	NT	NT
North Carolina	Single-Flock-Multi-House G.10	HouseG10-1	23	No	No	No	1	Negative	NT	NT	Negative
							2	Negative	NT	NT
							3	Negative	NT	NT
							4	Negative	NT	NT
							5	Negative	NT	NT
							6	Negative	NT	NT
		HouseG10-2	23				1	Negative	NT	NT
							2	Negative	NT	NT
							3	Negative	NT	NT
							4	Negative	NT	NT
							5	Negative	NT	NT
							6	Negative	NT	NT
North Carolina	Single-Flock-Single-House G11	HouseG11	52	No	No	No	1	Negative	NT	NT	Negative
							2	Negative	NT	NT
							3	Negative	NT	NT
							4	Negative	NT	NT
							5	Negative	NT	NT
							6	Negative	NT	NT
North Carolina	Single-Flock-Single-House G12	HouseG12	52	No	No	No	1	Negative	NT	NT	Negative
							2	Negative	NT	NT
							3	Negative	NT	NT
							4	Negative	NT	NT
							5	Negative	NT	NT
							6	Negative	NT	NT
Missouri	Multi-age layer complex H.1	HouseH1-1	85	No	No	No	1	29.4576	30.1595	Negative	Positive-Negative npAP
							2	29.7942	29.8245	Negative
							3	29.4418	29.8946	Negative
							4	29.8932	29.9968	Negative
							5	28.6073	29.3008	Negative
							6	30.6634	31.0461	Negative
		HouseH1-2	40				1	Negative	Negative	Negative
							2	25.6531	25.2198	Negative
							3	26.7108	26.5572	Negative
							4	Negative	Negative	Negative
							5	32.1936	32.3981	Negative
							6	29.282	29.0023	Negative
		HouseH1-3	49				1	26.5691	26.3517	Negative
							2	28.7337	28.4983	Negative
							3	29.6913	30.3125	Negative
							4	26.0919	26.0171	Negative
							5	26.4739	26.5341	Negative
							6	27.6146	28.005	Negative
		HouseH1-4	72				1	25.6604	25.414	Negative
							2	26.2919	25.5391	Negative
							3	28.4346	27.5458	Negative
							4	27.9066	27.0745	Negative
							5	25.4797	25.4971	Negative
							6	28.2487	27.9664	Negative
Missouri	Single-Flock-Single-House H.2	HouseH2	57	No	No	No	1	Negative	NT	NT	Negative
							2	Negative	NT	NT
							3	Negative	NT	NT
							4	Negative	NT	NT
							5	Negative	NT	NT
							6	Negative	NT	NT
Arkansas	Single-Flock-Single-House I.1	HouseI1	38	No	No	No	1	Negative	NT	NT	Negative
							2	Negative	NT	NT
							3	Negative	NT	NT
							4	Negative	NT	NT
							5	Negative	NT	NT
							6	Negative	NT	NT
Arkansas	Single-Flock-Single-House I.2	HouseI2	31	No	No	No	1	Negative	NT	NT	Negative
							2	Negative	NT	NT
							3	Negative	NT	NT
							4	Negative	NT	NT
							5	Negative	NT	NT
							6	Negative	NT	NT
Arkansas	Single-Flock-Single-House I.3	HouseI3	34	No	No	No	1	Negative	NT	NT	Negative
							2	Negative	NT	NT
							3	Negative	NT	NT
							4	Negative	NT	NT
							5	Negative	NT	NT
							6	Negative	NT	NT
Arkansas	Single-Flock-Single-House I.4	HouseI4	41	No	No	No	1	Negative	NT	NT	Negative
							2	Negative	NT	NT
							3	Negative	NT	NT
							4	Negative	NT	NT
							5	Negative	NT	NT
							6	Negative	NT	NT
Arkansas	Single-Flock-Single-House I.5	HouseI5	24	No	No	No	1	Negative	NT	NT	Negative
							2	Negative	NT	NT
							3	Negative	NT	NT
							4	Negative	NT	NT
							5	Negative	NT	NT
							6	Negative	NT	NT
Washington	Multi-age layer complex J.1	HouseJ1-1	95	No	No	No	1	Negative	NT	NT	Negative
							2	Negative	NT	NT
							3	Negative	NT	NT
							4	Negative	NT	NT
							5	Negative	NT	NT
							6	Negative	NT	NT
		HouseJ1-2	76	No	No	No	1	Negative	NT	NT
							2	Negative	NT	NT
							3	Negative	NT	NT
							4	Negative	NT	NT
							5	Negative	NT	NT
							6	Negative	NT	NT
Oregon	Multi-age layer complex K.1	HouseK1-1	68	No	Vaccinated (Killed whole-cell bacterial vaccines)	No	1	Negative	NT	NT	Negative
							2	Negative	NT	NT
							3	Negative	NT	NT
							4	Negative	NT	NT
							5	Negative	NT	NT
							6	Negative	NT	NT
		HouseK1-2	75	No	Vaccinated (Killed whole-cell bacterial vaccines)	No	1	Negative	NT	NT
							2	Negative	NT	NT
							3	Negative	NT	NT
							4	Negative	NT	NT
							5	Negative	NT	NT
							6	Negative	NT	NT
Nebraska	Multi-age layer complex L.1	HouseL1-1	69	No	No	No	1	Negative	NT	NT	Negative
		HouseL1-2	71	No	No	No	1	Negative	NT	NT
		HouseL1-3	69	No	No	No	1	Negative	NT	NT
		HouseL1-4	49	No	No	No	1	Negative	NT	NT
		HouseL1-5	62	No	No	No	1	Negative	NT	NT
		HouseL1-6	55	No	No	No	1	Negative	NT	NT
Nebraska	Multi-age layer complex L.2	HouseL2-1	40	No	No	No	1	Negative	NT	NT	Negative
							2	Negative	NT	NT
							3	Negative	NT	NT
							4	Negative	NT	NT
							5	Negative	NT	NT
							6	Negative	NT	NT
Minnesota	Single-Flock-Multi-House M.1	HouseM1-1	61	No	No	No	1	Negative	NT	NT	Negative
							2	Negative	NT	NT
							3	Negative	NT	NT
							4	Negative	NT	NT
							5	Negative	NT	NT
							6	Negative	NT	NT
Red text indicates either vaccinated flocks or less than six oropharyngeal swab pools were collected per house, NT indicates Not Tested
Green text indicates unexpected differntial qPCR results. In many cases, the HMTp210 insertion picked up a positive signal when the screening recN qPCR was negative. This happened only in individual pools in sites confirmed to have npAP from other pools. The hctA qPCR picked up and unexpected positive signals in two situations, first the four double-positive sites highlighted in blue text. These …
